# Supplementary material for: Extracellular Vesicles as Signal Carriers in Malignant Thyroid Tumors?
Source: Int J Mol Sci. 2022 Mar 17;23(6):3262. doi: 10.3390/ijms23063262 (PMC8955189; doi:10.3390/ijms23063262)
Supplement: Supplementary file 1 [file ijms-23-03262-s001.zip]

Archive with 1 entries (1 files):
- ijms-1600129-supplementary.pdf
